# Supplementary material for: Oncolytic virotherapy induced CSDE1 neo-antigenesis restricts VSV replication but can be targeted by immunotherapy
Source: Nat Commun. 2021 Mar 26;12:1930. doi: 10.1038/s41467-021-22115-1 (PMC7997928; doi:10.1038/s41467-021-22115-1)
Supplement: Supplementary file 4 — Source Data [file 41467_2021_22115_MOESM4_ESM.xlsx]

## Sheet: Figure 1
	Figure 1B		Hep3B + αCSDE1 siRNA	Hep3B + Ctl siRNA	Hep3B parental
			1000	700000	200000
			4000	90000	800000
			4000	900000	400000
	Figure 1C		Hep3B + αCSDE1 siRNA	Hep3B + Ctl siRNA	Hep3B parental
			100000	20000000	50000000
			70000	10000000	40000000
			90000	20000000	20000000
	Figure 1D		Hep3B + αCSDE1 siRNA	Hep3B + Ctl siRNA	Hep3B parental
			70000	380	420
			58000	100	180
			60000	250	100
	Figure 1E		B16			B16CSDE1			B16CSDE1C-T
		24h	220000	100000	180000	540000	280000	460000	82000	20000	74000
		48h	3200000	2200000	4700000	89000000	60000000	51000000	100000	80000	82000
		72h	24000000	31000000	44000000	630000000	280000000	400000000	660000	820000	2000000
	Figure 1F		Hep3B-CSDE1WT			Hep3B-CSDE1C-T			Hep3B-Parental
		1	700000	2000000	600000	15000	9000	19000	500000	100000	200000
		2	1000000	900000	3000000	8000	4000	900	900000	400000	600000
		3	4000000	2000000	1000000	30000	20000	9000	700000	700000	900000
		4	3000000	5000000	1000000	100000	60000	50000	800000	900000	500000
		5	2000000	7000000	4000000	300000	200000	700000	700000	400000	1000000
	Figure 1G		Hep3B Parental			Hep3B CSDE1C-T
		VSV IFNβ (stock input)	20000000000	80000000000	10000000000	4000000	8000000	1000000
		VSV-Hep3B(P) Passage 5	90000000000	200000000000	200000000000	10000000	10000000	400000000
		VSV-Hep3B-CSDE1C-T Passage 5	800	100	100	400000000	60000000	800000000
	Figure 1A	anti-CSDE1
		anti-β-Actin

## Sheet: Figure 3
	Figure 3A	1			2			3			4			5			6			7			8								CT GAPDH	CT P	CT M	CT P-M
	P	Mean	Upper Limit	Lower Limit	Mean	Upper Limit	Lower Limit	Mean	Upper Limit	Lower Limit	Mean	Upper Limit	Lower Limit	Mean	Upper Limit	Lower Limit	Mean	Upper Limit	Lower Limit	Mean	Upper Limit	Lower Limit	Mean	Upper Limit	Lower Limit			VSV-IFNß/Hep3B 6hrs:			8.1	6.4	7.6	13.7
		1.02679	1.33453	0.749325	1.37287	1.86606	0.933031	0.33948	0.44023	0.247185	0.791142	0.989326	0.607999	1.0268	1.33453	0.749328	1.72744	2.48116	1.06363	0.355851	0.536772	0.202729	1.2303	1.87096	0.673411						8.8	7	8.1	14.1
																															8	6.2	7.3	13.9
																												VSV-IFNß-COND/Hep3B 6hrs:			7.7	5.4	10.8	8.9
																															6.9	4.9	10.5	8.4
	Figure 3B	1			2			3			4			5			6			7			8								6.6	4.4	9.7	7.8
	M	Mean	Upper Limit	Lower Limit	Mean	Upper Limit	Lower Limit	Mean	Upper Limit	Lower Limit	Mean	Upper Limit	Lower Limit	Mean	Upper Limit	Lower Limit	Mean	Upper Limit	Lower Limit	Mean	Upper Limit	Lower Limit	Mean	Upper Limit	Lower Limit			VSV-IFNß/Hep3B-CSDE1* 6hrs:			6.3	6.1	7.8	9.1
		1.02574	1.32331	0.755686	0.070685	0.0993475	0.0451659	0.225263	0.299009	0.158411	0.751417	0.91521	0.599223	1.02201	1.30007	0.769187	0.069071	0.0970782	0.044134	0.222304	0.326233	0.132374	0.943008	1.35035	0.587774						6.4	6.3	8.1	8.9
																															5.7	5.5	7.2	8
																															7.3	5.9	7.1	12
	Figure 3C	1			2			3			4			5			6			7			8								7	5.6	6.7	11.9
	P-M	Mean	Upper Limit	Lower Limit	Mean	Upper Limit	Lower Limit	Mean	Upper Limit	Lower Limit	Mean	Upper Limit	Lower Limit	Mean	Upper Limit	Lower Limit	Mean	Upper Limit	Lower Limit	Mean	Upper Limit	Lower Limit	Mean	Upper Limit	Lower Limit						6.6	5.2	6.5	11.2
		1.00642	1.1487	0.870551	20.6781	28.8552	13.4473	8.87719	12.5761	5.58176	1.88241	2.46666	1.34796	1.0037	1.11169	0.899533	25.6954	36.402	16.1566	24.3087	31.2691	17.9594	0.575661	0.813355	0.369772						6.7	4.8	6	13
																												VSV-IFNß/B16 6hrs:			7.1	5.4	6.6	13.2
																															6.5	4.6	5.9	12.9
	Figure 3D	1			2			3			4			5			6			7			8					VSV-IFNß-COND/B16 6hrs:			6.5	4	9.9	8.3
	G	Mean	Upper Limit	Lower Limit	Mean	Upper Limit	Lower Limit	Mean	Upper Limit	Lower Limit	Mean	Upper Limit	Lower Limit	Mean	Upper Limit	Lower Limit	Mean	Upper Limit	Lower Limit	Mean	Upper Limit	Lower Limit	Mean	Upper Limit	Lower Limit						5.7	3.2	9.1	7.4
		1.02679	1.33453	0.749327	0.73612	0.904247	0.579098	0.732012	0.86929	0.602385	0.859946	1.02189	0.708133	1.06836	1.58648	0.630325	0.78441	1.04121	0.551619	0.75508	0.944652	0.580544	1.05654	1.2291	0.892378						7	4.4	10.2	8.5
																												VSV-IFNß/B16-CSDE1* 6hrs:			5.3	5	6.9	7.2
																															6.4	6.4	8.2	8
																															6	5.6	7.6	7.6
	Figure 3E	1			2			3			4			5			6			7			8								7.7	5.6	7.2	14.8
	L	Mean	Upper Limit	Lower Limit	Mean	Upper Limit	Lower Limit	Mean	Upper Limit	Lower Limit	Mean	Upper Limit	Lower Limit	Mean	Upper Limit	Lower Limit	Mean	Upper Limit	Lower Limit	Mean	Upper Limit	Lower Limit	Mean	Upper Limit	Lower Limit						6.3	4.2	6	13.7
		1.05195	1.50102	0.666212	1.10643	1.44984	0.792295	0.94734	1.15309	0.754972	1.10088	1.21933	0.98663	1.11174	1.82992	0.546472	0.872561	1.12569	0.642835	0.57757	0.74898	0.420545	0.956913	1.03441	0.881397						7.1	5.3	6.6	14
	Figure 3F	1			2			3			4			5			6			7			8
	G-L	Mean	Upper Limit	Lower Limit	Mean	Upper Limit	Lower Limit	Mean	Upper Limit	Lower Limit	Mean	Upper Limit	Lower Limit	Mean	Upper Limit	Lower Limit	Mean	Upper Limit	Lower Limit	Mean	Upper Limit	Lower Limit	Mean	Upper Limit	Lower Limit
		1.02898	1.35274	0.739236	1.11364	1.35551	0.887504	1.05782	1.24688	0.87965	1.02994	1.17555	0.890897	1.10303	1.76361	0.567017	0.78464	1.11158	0.493363	0.689757	0.866871	0.52587	0.88047	1.16872	0.619171
	Figure 3G

## Sheet: Figure 4
	Figure 4B		VSV GFP			VSVIFNβ			VSV-CSDE1			VSV-CSDE1C-T
		BHK	20000000000	50000000000	40000000000	50000000000	30000000000	30000000000	70000000000	70000000000	80000000000	20000000000	20000000000	40000000000
		B16	3000000000	1000000000	3000000000	1000000000	2000000000	5000000000	80000000000	40000000000	70000000000	40000000	90000000	60000000
		Hep3B	30000000000	70000000000	20000000000	800000000	900000000	700000000	400000000000	300000000000	100000000000	400000000	100000000	300000000
		Mel888	50000000000	20000000000	80000000000	900000000	600000000	900000000	300000000000	100000000000	400000000000	100000000	300000000	100000000
	Figure 4C
		B16	VSVhIFNβ	VSVmIFNβ-CSDE1	VSVmIFNβ-CSDE1*
			730000	3600	3280000
			992000	21000	3400000
			620000	59000	4500000
		Hep3B	VSVhIFNβ	VSVhIFNβ-CSDE1	VSVhIFNβ-CSDE1*
			42000	2000	197000
			51000	100	186000
			48000	3600	1102000
	Figure 4A		anti-CSDE1
		anti-β-Actin

## Sheet: Figure 5
	Figure 5A	VSV-IFNβ-CSDE1P5S			VSV-IFNβ-CSDE1WT
		0.304	0.277	0.376	0.605	0.807	0.861
	Figure 5B	VSV-CSDE1			VSV-CSDE1*
	VSV N52-59	379	423	276	451	338	501
	SIINFEKL	2.3	5.8	13.3	14.5	12	9.99
	B16CSDE1WT	11.8	18	5.6	213.6	277.1	174
	B16CSDE1C-T	7.71	21.4	23.8	401.9	499.8	603.9
	B16	5.2	12.4	33.5	278.2	254.2	230.5
	B16OVA	12.9	19.2	27.4	156.1	93.1	103.8
	Figure 5C	No ICB
	IL12	PBS	VSVmIFNβ	VSVmIFNβ-CSDE1WT	VSVmIFNβ-CSDE1C-T
		50	50	50	780
		50	50	50	100
		50	92	50	650
		Early ICB
	IL12	PBS	VSVmIFNβ	VSVmIFNβ-CSDE1WT	VSVmIFNβ-CSDE1C-T
		50	67	50	225
		50	50	50	80
		50	50	50	117
		Late ICB
	IL12	PBS	VSVmIFNβ	VSVmIFNβ-CSDE1WT	VSVmIFNβ-CSDE1C-T
		50	94	113	1472
		50	50	61	984
		50	77	50	1329
	Figure 5D	No ICB
	TNFα	PBS	VSVmIFNβ	VSVmIFNβ-CSDE1WT	VSVmIFNβ-CSDE1C-T
		50	147	65	109
		50	239	176	233
		50	78	145	145
		Early ICB
	TNFα	PBS	VSVmIFNβ	VSVmIFNβ-CSDE1WT	VSVmIFNβ-CSDE1C-T
		50	284	151	84
		50	173	267	99
		50	110	119	91
		Late ICB
	TNFα	PBS	VSVmIFNβ	VSVmIFNβ-CSDE1WT	VSVmIFNβ-CSDE1C-T
		50	89	206	202
		50	103	177	345
		50	76	222	198
	Figure 5F	Day of euthanasia
		PBS+PBS	PBS+αPD1	VSVmIFNβ+αPD1	VSVmIFNβ-CSDE1WT+αPD1	VSVmIFNβ-CSDE1C-T+αPD1
		17	17	21	33	103
		17	17	21	33	End of Study (Day 227)
		17	17	24	38	End of Study (Day 227)
		17	17	24	38	End of Study (Day 227)
		17	17	26	38	End of Study (Day 227)
		19	17	28	38	End of Study (Day 227)
		24	19	28	42	End of Study (Day 227)
		24	24	28	108	End of Study (Day 227)
	Figure 5G
		PBS	VSVmIFNβ	VSVmIFNβ-CSDE1WT	VSVmIFNβ-CSDE1C-T
		0	8000	90000	900
		0	30000	100000	700
		0	7000	300000	700

## Sheet: Figure 6
		Figure 6B
		Donor 1	Hep3B parental	Hep3B-APOBEC3BACTIVE	Hep3B-APOBEC3BINACTIVE	Hep3B-VSV-GFP 21 d ESC	Hep3B-VSV-IFNβ 21 d ESC	Hep3B-siRNA CSDE1- VSV-IFNβ 21 d ESC	Hep3B-control siRNA- VSV-IFNβ 21 d ESC
			250.1	727.3	164.3	480.2	817.3	310.8	1012.5
			307.4	941.6	111.9	481.5	790.5	276.5	884
			210	550.9	257.4	399.7	822.8	244.4	817.3
		Donor 2	Hep3B parental	Hep3B-APOBEC3BACTIVE	Hep3B-APOBEC3BINACTIVE	Hep3B-VSV-GFP 21 d ESC	Hep3B-VSV-IFNβ 21 d ESC	Hep3B-siRNA CSDE1- VSV-IFNβ 21 d ESC	Hep3B-control siRNA- VSV-IFNβ 21 d ESC
			15.8	281.4	5.11	70.3	328.1	123	462.4
			13.1	257	0	99	300.2	162.4	491.7
			27.5	205.9	28.1	61.5	319.8	134.9	479.2
		Donor 3	Hep3B parental	Hep3B-APOBEC3BACTIVE	Hep3B-APOBEC3BINACTIVE	Hep3B-VSV-GFP 21 d ESC	Hep3B-VSV-IFNβ 21 d ESC	Hep3B-siRNA CSDE1- VSV-IFNβ 21 d ESC	Hep3B-control siRNA- VSV-IFNβ 21 d ESC
			0	69.3	2.1	107.4	225.4	21.4	188
			27.3	80.4	0	95	317	8.3	237.1
			41.5	66.7	18.7	90.2	178.4	12.5	209.5
		3 Pooled Donors	Hep3B parental	Hep3B-APOBEC3BACTIVE	Hep3B-APOBEC3BINACTIVE	Hep3B-VSV-GFP 21 d ESC	Hep3B-VSV-IFNβ 21 d ESC	Hep3B-siRNA CSDE1- VSV-IFNβ 21 d ESC	Hep3B-control siRNA- VSV-IFNβ 21 d ESC
			1	2.89225	0.695244	1.77381	3.16691	1.08365	3.5359
			1	13.1968	0.58883	4.0922	16.8103	7.45213	25.4131
			1	3.14535	0.302326	4.25291	10.4767	0.613372	9.22384
		Figure 6C
			Hep3B Parental			Hep3B-VSV-hIFN-β 21 d ESC
		Parental	150000	160000	130000	540000	320000	300000
		VSV-IFNβ 21d ESC	98000	92000	84000	38000	20000	8800
		No T cells	120000	140000	140000	160000	180000	120000
		Figure 6D
			NetMHC4.0 predictions for MSFDPNLLHNNGH
					HLA-A0101		HLA-A0201		HLA-A0301		HLA-A2402		HLA-A2601		HLA-B0702		HLA-B0801		HLA-B1501		HLA-B2705		HLA-B3901		HLA-B4001		HLA-B5801
			Pos	Peptide	nM	Rank	nM	Rank	nM	Rank	nM	Rank	nM	Rank	nM	Rank	nM	Rank	nM	Rank	nM	Rank	nM	Rank	nM	Rank	nM	Rank	H_Avg_Ranks	N_binders
			0	MSFDPNLL	21734.3	12	12576.5	18	24437.8	25	30222.9	24	31592.8	40	33324.8	45	20597.9	25	21316.4	29	35984.6	65	20442.3	11	27635.7	28	7475.5	6.5	18.805	0
			1	SFDPNLLH	32676.4	49	35749.4	65	27162.9	31	40496.3	49	37813.9	80	36409.9	60	42147.6	99	36482.9	70	40393	85	39958.8	75	35000	60	28589.8	48	58.648	0
			2	FDPNLLHN	40784.8	95	35640.5	65	42329.1	90	43834.1	70	39758.2	90	44632.8	99	42787.7	99	42913.8	99	43498.6	99	41953.8	90	37796.3	80	31746.3	65	84.615	0
			3	DPNLLHNN	43046.8	99	42972.8	95	44106.2	99	46437.8	90	40657.9	95	41441.3	90	40152.1	95	44551.8	99	44762.4	99	40605.5	80	41960.2	99	37648.6	90	93.811	0
			4	PNLLHNNG	41595.4	99	44428.5	99	45021.3	99	46648.3	95	42664.3	99	39747.9	80	39076.7	90	43216.2	99	45672.9	99	41483.5	85	42698	99	39482.6	99	94.704	0
			0	MSFDPNLLH	10280.3	3	24539.6	35	448.4	1.2	36105.9	35	14324.3	5.5	24668.1	22	33720.5	65	5641.7	9.5	22314	22	24348.6	15	21097.5	14	1083.4	1.5	4.955	2
			1	SFDPNLLHN	28947.5	32	30799	49	33092.4	48	31420.3	25	37026.5	75	34266.3	49	38231.1	85	40339.7	90	34638.8	60	33540.8	34	26546.1	25	18582.3	20	39.32	0
			2	FDPNLLHNN	36301.3	70	35346	65	42113.4	90	38936.6	43	31808.9	41	40768.9	85	40226	95	40027.6	85	38828.9	80	38386.1	60	30166.1	37	32384.3	65	61.836	0
			3	DPNLLHNNG	35386.9	65	40473.1	85	41847.3	90	45338.6	80	33103.8	48	31975.5	40	29748.6	49	39771.6	85	39303.1	80	29600.3	23	36811.6	75	31438.3	60	55.88	0
			4	PNLLHNNGH	31801.6	45	44150.1	99	40436.3	85	44191.2	70	35129.4	60	34397.1	49	38117.1	85	39407	85	37877	75	37308	55	33987.2	55	38545.1	95	66.964	0
			0	MSFDPNLLHN	11293	3.5	23645.8	33	7798	7	36184.5	35	27469.4	24	37181	65	36835.5	80	18165	24	36222.1	65	41096.2	80	31441.7	42	2389.6	2.5	11.425	0
			1	SFDPNLLHNN	41353.5	95	34619.3	65	38214.6	70	28473.5	21	38774.3	85	42951.9	95	42704.9	99	43562.2	99	42272.3	95	42647.2	95	35035.6	60	23571	31	59.914	0
			2	FDPNLLHNNG	43314.5	99	36509.7	70	41037.1	85	41670.6	55	36827.9	75	29915.8	33	29261.4	47	34835.7	65	43648.1	99	39842.2	70	38742.9	90	31382.9	60	64.241	0
			3	DPNLLHNNGH	40078.7	90	41770.8	90	41379	85	46478	90	34422.8	55	33397.8	45	38622.3	85	43003	99	41518.1	90	39015.9	65	40064	95	34804.1	80	76.487	0
			4	PNLLHNNGHN	41028.6	95	41066.8	90	41896.2	90	45580.6	85	40634.6	95	44113.3	99	40548.5	95	43446.9	99	43311.2	99	43952.3	99	40555.9	99	39014.6	99	95.108	0
			0	MSFDPNLLHNN	31120.2	41	32862.6	55	27265.1	31	40737.5	50	35042.1	60	40477.4	85	41323.5	99	38811.3	80	40459.1	85	41972.4	90	37725.3	80	17757.9	19	51.311	0
			1	SFDPNLLHNNG	42958.4	99	36863	70	40918.2	85	40449.9	49	41745.1	99	36703	60	37946.7	85	41322.7	90	43509	99	41088.2	80	39363.6	95	32990.1	70	78.117	0
			2	FDPNLLHNNGH	41387.1	95	39096.2	80	41220	85	45410.7	85	38144.3	80	39427.5	75	40228.6	95	41586.4	95	41552.2	90	39584	70	38123.3	85	40393	99	85.285	0
			3	DPNLLHNNGHN	41895.8	99	40683.4	85	43672.6	95	47640.3	99	39751.8	90	40566	85	42115.7	99	45064.2	99	43375.9	99	40259.1	75	42179.6	99	38921.9	95	92.569	0
			4	PNLLHNNGHNG	40106.5	90	40922.7	90	44576.8	99	45828.8	85	41888.5	99	44908.4	99	37262	80	40306.6	90	42959.3	95	43294.4	99	39991.6	95	38767.2	95	92.606	0
			NetMHC4.0 predictions for MSFDSNLLHNNGHNG (C to T mutation)
					HLA-A0101		HLA-A0201		HLA-A0301		HLA-A2402		HLA-A2601		HLA-B0702		HLA-B0801		HLA-B1501		HLA-B2705		HLA-B3901		HLA-B4001		HLA-B5801
			Pos	Peptide	nM	Rank	nM	Rank	nM	Rank	nM	Rank	nM	Rank	nM	Rank	nM	Rank	nM	Rank	nM	Rank	nM	Rank	nM	Rank	nM	Rank	H_Avg_Ranks	N_binders
			0	MSFDSNLL	15230.1	5.5	12064.2	18	27709.4	32	29263	22	28467.9	28	33967.7	47	16130.1	18	16555.1	22	35931.3	65	18341	9	24791	21	6619.9	6	14.763	0
			1	SFDSNLLH	25679.3	21	36024.3	70	29835	38	39993.4	47	36011.1	65	36863.4	65	41955.2	99	34550.8	65	40679	85	39437.8	70	34326.8	55	28051.2	46	51.786	0
			2	FDSNLLHN	39514.2	90	35591.2	65	41971.1	90	43815.1	70	40406.6	95	44991.1	99	42037.4	99	41740.1	95	42312.6	95	41722.1	85	36903.7	75	32728.5	70	83.882	0
			3	DSNLLHNN	39916.8	90	42695.2	95	43512.7	95	46973.4	95	39341	90	45796.6	99	42877.6	99	42973.7	99	43634.9	99	43032.4	95	41656.6	99	29916.4	55	90.216	0
			4	SNLLHNNG	40885	95	43549	95	43725.1	95	45882.4	85	41397.4	99	42507.6	95	34931.2	70	39393.4	85	43197	99	41991	90	40276.1	99	30523.9	60	86.956	0
			0	MSFDSNLLH	4043.7	1.4	22563.3	31	850.8	1.8	35483.9	33	11193.5	4	25238.9	23	30915.1	55	3525	7	22902	23	19907.1	10	18771	12	433.7	0.9	3.84	3
			1	SFDSNLLHN	27122.4	25	30786	49	33019.1	48	30296.9	24	36145.8	70	35682.2	55	39690.3	90	41722.1	95	33397.8	55	32716.8	31	25941.6	23	22031.6	27	38.965	0
			2	FDSNLLHNN	32562.4	49	34052.7	60	39615.2	80	40922.7	55	33504.1	50	40293.9	85	37856.1	85	37884.8	80	35879.2	65	33603.6	34	27741.8	29	21012.1	25	49.369	0
			3	DSNLLHNNG	30683.5	39	39481.3	80	40823.6	85	43279.9	65	30775	37	40978.5	85	35927.8	75	34084.4	65	37045.3	70	35759.5	43	35427.9	65	20475.3	24	52.772	0
			4	SNLLHNNGH	31293.1	42	41021.1	90	32898.9	48	42764.6	65	31508.1	40	26822.4	26	32075	60	31216	55	29969.2	39	28040.2	20	27134.1	27	35789.3	85	40.831	0
			0	MSFDSNLLHN	8610.6	2.5	23281.3	33	11074.6	9.5	35372	33	24133	16	37516.9	65	37409	80	15782.2	21	35232.2	60	40153.8	75	30532.9	38	3839	4	11.879	0
			1	SFDSNLLHNN	40442.4	95	35219.2	65	37916.8	70	32495.9	27	39912.1	90	43803.2	99	41446.2	99	42631	95	41451.6	90	42510.4	95	34449.3	60	14743.7	14	52.446	0
			2	FDSNLLHNNG	38703.5	85	34552.3	60	38429.7	75	42781.2	65	35934.4	65	45067.6	99	37312.4	80	24247.7	35	41557.6	90	42621.4	95	38213.3	85	12621.6	12	49.908	0
			3	DSNLLHNNGH	34943.3	65	41045.9	90	37241.8	70	45570.7	85	30565.3	36	40737.5	85	40170.7	95	39012.1	85	39771.1	85	41258.3	85	37764.5	80	21666.4	27	64.018	0
			4	SNLLHNNGHN	40941.7	95	36934.4	70	34378.1	55	44585	75	38629.8	85	40477.9	85	39211.8	90	36960.4	75	40110.4	85	41720.7	85	37878.7	80	36208.8	85	78.898	0
			0	MSFDSNLLHNN	26720.7	24	33250.3	60	30362.2	39	42352	60	33432.5	50	40595	85	41053.9	95	37985.4	80	40181.6	85	41206.1	85	37289	75	13136.3	12	43.537	0
			1	SFDSNLLHNNG	41264.6	95	37076.6	70	40633.7	85	41205.2	55	41413.5	99	44943.4	99	41515.4	99	38573.1	80	42925.9	95	42675.4	95	39026.9	90	30553.7	60	81.972	0
			2	FDSNLLHNNGH	38759.6	85	38670	80	40598.5	85	45873	85	38328.4	80	43204.5	99	41413.5	99	39919.9	85	40443.7	85	41786.7	90	38102.7	85	32917.4	70	84.994	0
			3	DSNLLHNNGHN	41037.9	95	39904.8	85	41551.3	90	47249.2	99	38060.2	80	44163	99	42746	99	43940.4	99	42289.7	95	42217.5	90	41350.8	99	34232.6	75	91.34	0
			4	SNLLHNNGHNG	40068.3	90	40388.2	85	42665.2	95	45213.2	80	40578.3	95	42766.4	95	37388.8	80	35760.3	70	40832	90	42312.1	90	39256	90	37486	90	86.84	0
		Figure 6E
		Donor 4	pCMV-CSDE1WT	pCMV-CSDE1C-T	Hep3B(Parental)	Hep3B-VSV-hIFNβ ESC
			50	459.8	1487.4	1981
			50	266	1567.3	2019.5
			50	212.9	1336.9	2228.1
		Donor 5	pCMV-CSDE1WT	pCMV-CSDE1C-T	Hep3B(Parental)	Hep3B-VSV-hIFNβ ESC
			50	50	113.5	418.4
			50	81.2	74.2	380
			50	50	157.8	555.2
		Figure 6F
			SIINFEKL	CSDE1WT 9mer	CSDE1WT 20mer	CSDE1P5S 9mer	CSDE1P5S 20mer
		Donor 7	15.3	6.9	43.4	17	259.4
			11.9	25.1	12.5	16.4	187
			34.1	31.4	15.4	7.2	207.5
			SIINFEKL	CSDE1WT 9mer	CSDE1WT 20mer	CSDE1P5S 9mer	CSDE1P5S 20mer
		Donor 8	21.5	2	31.6	315.1	150.2
			7.8	16.3	9.8	400.5	277.4
			38.8	12	2.4	349.2	189.3
			SIINFEKL	CSDE1WT 9mer	CSDE1WT 20mer	CSDE1P5S 9mer	CSDE1P5S 20mer
		Donor 9	11.4	12.7	3.6	42.6	428.2
			19.5	8.31	8.1	55.8	571.3
			22.9	7.09	14.6	60.3	307.5

## Sheet: Sup Fig 2
		Sup Fig 2B
DC Vaccine	VSV-mIFNβ	αPD-1	B16			B16 Transfected CSDE1C-T
-	-	-	75.1	67.2	33	65.9	77.8	31.4
-	+	-	107	99.7	113.3	739.8	1001.5	887.6
-	+	+	154.6	100	159.3	821.3	1544.8	1778.9
C-T	-	-	45.5	69.7	73.8	55.7	256.2	79.8
WT	+	-	198.4	103.7	111.9	722.5	401.8	119.3
WT	+	+	237.4	155.8	132.9	812.5	991.2	1007.4
C-T	+	-	813.7	645.6	619.9	1768.7	2000.4	1799.78
C-T	+	+	2774	2198.3		4750.1	4005.3
		Sup Fig 2C
			Day of euthanasia
			PBS/DC-CSDE1WT/αPD1	PBS/DC-CSDE1C-T/αPD1	VSVmIFNβ/CSDE1WT/αPD1	VSVmIFNβ/CSDE1C-T/αPD1
			17	14	35	63
			17	14	35	70
			17	17	35	94
			17	17	42	End Of Study (Day 374)
			17	19	45	End Of Study (Day 374)
			19	19	47	End Of Study (Day 374)
			19	24	49	End Of Study (Day 374)
			21	31	End Of Study (Day 374)	End Of Study (Day 374)
		Sup Fig 2D
		IL12	PBS	VSVmIFNβ	DC-CSDE1C-T	VSVmIFNβ+CSDE1C-T
			50	50	50	321
			50	50	50	409
			50	50	50	116
		TNFα	PBS	VSVmIFNβ	DC-CSDE1C-T	VSVmIFNβ+CSDE1C-T
			50	118	50	59
			50	127	50	102
			50	140.7	50	140

## Sheet: Sup Fig 3
	Sup Fig 3A
		Day of euthanasia
		B16/OT-1/αPD-1	B16/αCSDE1P5S/Ig	B16/αCSDE1P5S/αPD-1
		16	30	60
		16	30	60
		16	30	60
		21	35	60
		21	35	60
		21	60	60
		21	60	60
		21
	Sup Fig 3B
		Day of euthanasia
		B16/OT-1/αPD-1	B16/VSV-IFNβ/Naïve	B16/VSV-IFNβ/OT-1	B16/VSV-IFNβ/αCSDE1P5S
		16	21	25	60
		16	25	25	60
		16	28	30	60
		21	28	38	60
		21	32	42	60
		21	32	42	60
		21	42	44	60
		21
